# Supplementary material for: Metazoan mitochondrial gene sequence reference datasets for taxonomic assignment of environmental samples
Source: Sci Data. 2017 Mar 14;4:170027. doi: 10.1038/sdata.2017.27 (PMC5349245; doi:10.1038/sdata.2017.27)
Supplement: Supplementary file 1 [file sdata201727-isa1.zip]

Archive with 3 entries (3 files):
- i_Investigation.txt
- s_study_Machida.txt
- a_assay_Machida.txt
