# Supplementary material for: Metazoan mitochondrial gene sequence reference datasets for taxonomic assignment of environmental samples
Source: Sci Data. 2017 Mar 14;4:170027. doi: 10.1038/sdata.2017.27 (PMC5349245; doi:10.1038/sdata.2017.27)
Supplement: Supplementary file 1 [file sdata201727-isa1.zip › i_Investigation.txt]

# Investigation File generated for Scientific Data with Investigation File Authoring Tool version 0.1.0 on 08/02/2017 - This metadata file is CC0
ONTOLOGY SOURCE REFERENCE
Term Source Name	NCBITAXON	ERO	OBI	NCIT
Term Source File	http://data.bioontology.org/ontologies/NCBITAXON	http://data.bioontology.org/ontologies/ERO	http://data.bioontology.org/ontologies/OBI	http://data.bioontology.org/ontologies/NCIT
Term Source Version	2016AA	2013-08-02	2014-08-18	
Term Source Description	National Center for Biotechnology Information (NCBI) Organismal Classification	Eagle-I Research Resource Ontology	Ontology for Biomedical Investigations	National Cancer Institute Thesaurus
INVESTIGATION
Investigation Identifier
Investigation Title
Investigation Description
Investigation Submission Date
Investigation Public Release Date
INVESTIGATION PUBLICATIONS
Investigation PubMed ID
Investigation Publication DOI
Investigation Publication Author List
Investigation Publication Title
Investigation Publication Status
Investigation Publication Status Term Accession Number
Investigation Publication Status Term Source REF
INVESTIGATION CONTACTS
Investigation Person Last Name
Investigation Person Mid Initials
Investigation Person First Name
Investigation Person Address
Investigation Person Phone
Investigation Person Fax
Investigation Person Email
Investigation Person Affiliation
Investigation Person Roles
Investigation Person Roles Term Accession Number
Investigation Person Roles Term Source REF
STUDY
Study Identifier	10.1038/sdata.2017.27
Study Title	Metazoan mitochondrial gene sequence reference datasets for taxonomic assignment of environmental samples
Study Submission Date	16/09/2016
Study Public Release Date	14/03/2017
Study Description	http://www.nature.com/articles/sdata201727#abstract
Study File Name	s_study_Machida.txt
Comment[Subject Keywords]	///;//;///;//;//
Comment[Manuscript Licence]	CC BY-4.0
Comment[Experimental Metadata Licence]	CC0
Comment[Supplementary Information File Name]	
Comment[Supplementary Information File Type]	x-zip-compressed
Comment[Supplementary Information File URL]	http://www.nature.com/articles/sdata201727#supplementary-information
Comment[Data Repository]	Dryad Digital Repository
Comment[Data Record Accession]	doi:10.5061/dryad.2v00t
Comment[Data Record URI]	http://dx.doi.org/10.5061/dryad.2v00t
STUDY DESIGN DESCRIPTORS
Study Design Type	database creation objective	data integration objective
Study Design Type Term Accession Number	http://www.ebi.ac.uk/efo/swo/SWO_0000509	ERO:0100092
Study Design Type Term Source REF	ERO	ERO
STUDY PUBLICATIONS
Study PubMed ID
Study Publication DOI
Study Publication Author List
Study Publication Title
Study Publication Status
Study Publication Status Term Accession Number
Study Publication Status Term Source REF
STUDY FACTORS
Study Factor Name	gene
Study Factor Type	gene list
Study Factor Type Term Accession Number	OBI:0000118
Study Factor Type Term Source REF	OBI
STUDY ASSAYS
Study Assay Measurement Type	Taxonomy
Study Assay Measurement Type Term Accession Number	NCIT:C17469
Study Assay Measurement Type Term Source REF	NCIT
Study Assay Technology Type	digital curation
Study Assay Technology Type Term Accession Number	OBI:0302914
Study Assay Technology Type Term Source REF	OBI
Study Assay Technology Platform	""
Study Assay File Name	a_assay_Machida.txt
STUDY PROTOCOLS
Study Protocol Name	Mitochondrial DNA sequence curation	Taxonomic information curation	Insertion of sequences into taxonomy rank file	Creation of taxonomy rank file for RDP classifier
Study Protocol Type	digital curation	digital curation	digital curation	information processor function
Study Protocol Type Term Accession Number	OBI:0302914	OBI:0302914	OBI:0302914	OBI:0000392
Study Protocol Type Term Source REF	OBI	OBI	OBI	OBI
Study Protocol Description				
Study Protocol URI	""	""	""	""
Study Protocol Version				
Study Protocol Parameters Name	""	""	""	""
Study Protocol Parameters Name Term Accession Number	""	""	""	""
Study Protocol Parameters Name Term Source REF	""	""	""	""
Study Protocol Components Name	""	""	""	""
Study Protocol Components Type	""	""	""	""
Study Protocol Components Type Term Accession Number	""	""	""	""
Study Protocol Components Type Term Source REF	""	""	""	""
STUDY CONTACTS
Study Person Last Name	Machida	Leray	Ho	Knowlton
Study Person First Name	Ryuji J.	Matthieu	Shian-Lei	Nancy
Study Person Mid Initials				
Study Person Email	ryujimachida@gmail.com	""	""	""
Study Person Phone				
Study Person Fax				
Study Person Address				
Study Person Affiliation	Biodiversity Research Centre, Academia Sinica, Taipei 11529, Taiwan	Smithsonian Tropical Research Institute, Panama City, Republic of Panama	Biodiversity Research Centre, Academia Sinica, Taipei 11529, Taiwan	National Museum of Natural History, Smithsonian Institution, Washington DC 20560-0163, USA
Study Person Roles				
Study Person Roles Term Accession Number				
Study Person Roles Term Source REF				
Comment[Study Person ORCID]				
Comment[Funder]				
Comment[FundRef ID]				
Comment[Funder Term Source REF]				
Comment[Grant Identifier]				
