# Supplementary material for: Metazoan mitochondrial gene sequence reference datasets for taxonomic assignment of environmental samples
Source: Sci Data. 2017 Mar 14;4:170027. doi: 10.1038/sdata.2017.27 (PMC5349245; doi:10.1038/sdata.2017.27)
Supplement: Supplementary file 1 [file sdata201727-isa1.zip › s_study_Machida.txt]

Source Name	Characteristics[organism]	Term Source REF	Term Accession Number	Protocol REF	Sample Name	Factor Value[gene]
National Centre for Biotechnology Information	Metazoa	NCBITAXON	NCBITaxon:33208	Mitochondrial DNA sequence curation	MIDORI	mitochondria-related gene
