# Supplementary material for: Metazoan mitochondrial gene sequence reference datasets for taxonomic assignment of environmental samples
Source: Sci Data. 2017 Mar 14;4:170027. doi: 10.1038/sdata.2017.27 (PMC5349245; doi:10.1038/sdata.2017.27)
Supplement: Supplementary file 1 [file sdata201727-isa1.zip › a_assay_Machida.txt]

Sample Name	Protocol REF	Comment[data file description]	Protocol REF	Assay Name	Raw Data File	Comment[Data Repository]	Comment[Data Record Accession]	Comment[Data Record URI]	Protocol REF	Derived Data File	Comment[Data Repository]	Comment[Data Record Accession]	Comment[Data Record URI]	Factor Value[gene]
MIDORI	Taxonomic information curation	the single longest sequence	Insertion of sequences into taxonomy rank file	MIDORI_LONGEST_1.0_srRNA_SPINGO	MIDORI_LONGEST_1.0_srRNA_SPINGO.fasta.tar.gz	Dryad Digital Repository	doi:10.5061/dryad.2v00t	http://dx.doi.org/10.5061/dryad.2v00t	Creation of taxonomy rank file for RDP classifier	MIDORI_LONGEST_1.0_srRNA_RDP.fasta.tar.gz	Dryad Digital Repository	doi:10.5061/dryad.2v00t	http://dx.doi.org/10.5061/dryad.2v00t	small ribosomal subunit RNA
MIDORI	Taxonomic information curation	the single longest sequence	Insertion of sequences into taxonomy rank file	MIDORI_LONGEST_1.0_lrRNA_SPINGO	MIDORI_LONGEST_1.0_lrRNA_SPINGO.fasta.tar.gz	Dryad Digital Repository	doi:10.5061/dryad.2v00t	http://dx.doi.org/10.5061/dryad.2v00t	Creation of taxonomy rank file for RDP classifier	MIDORI_LONGEST_1.0_lrRNA_RDP.fasta.tar.gz	Dryad Digital Repository	doi:10.5061/dryad.2v00t	http://dx.doi.org/10.5061/dryad.2v00t	large ribosomal subunit RNA
MIDORI	Taxonomic information curation	the single longest sequence	Insertion of sequences into taxonomy rank file	MIDORI_LONGEST_1.0_A6_SPINGO	MIDORI_LONGEST_1.0_A6_SPINGO.fasta.tar.gz	Dryad Digital Repository	doi:10.5061/dryad.2v00t	http://dx.doi.org/10.5061/dryad.2v00t	Creation of taxonomy rank file for RDP classifier	MIDORI_LONGEST_1.0_A6_RDP.fasta.tar.gz	Dryad Digital Repository	doi:10.5061/dryad.2v00t	http://dx.doi.org/10.5061/dryad.2v00t	ATP synthase subunit 6
MIDORI	Taxonomic information curation	the single longest sequence	Insertion of sequences into taxonomy rank file	MIDORI_LONGEST_1.0_A8_SPINGO	MIDORI_LONGEST_1.0_A8_SPINGO.fasta.tar.gz	Dryad Digital Repository	doi:10.5061/dryad.2v00t	http://dx.doi.org/10.5061/dryad.2v00t	Creation of taxonomy rank file for RDP classifier	MIDORI_LONGEST_1.0_A8_RDP.fasta.tar.gz	Dryad Digital Repository	doi:10.5061/dryad.2v00t	http://dx.doi.org/10.5061/dryad.2v00t	ATP synthase subunit 8
MIDORI	Taxonomic information curation	the single longest sequence	Insertion of sequences into taxonomy rank file	MIDORI_LONGEST_1.0_COI_SPINGO	MIDORI_LONGEST_1.0_COI_SPINGO.fasta.tar.gz	Dryad Digital Repository	doi:10.5061/dryad.2v00t	http://dx.doi.org/10.5061/dryad.2v00t	Creation of taxonomy rank file for RDP classifier	MIDORI_LONGEST_1.0_COI_RDP.fasta.tar.gz	Dryad Digital Repository	doi:10.5061/dryad.2v00t	http://dx.doi.org/10.5061/dryad.2v00t	Cytochrome oxidase subunit I
MIDORI	Taxonomic information curation	the single longest sequence	Insertion of sequences into taxonomy rank file	MIDORI_LONGEST_1.0_COII_SPINGO	MIDORI_LONGEST_1.0_COII_SPINGO.fasta.tar.gz	Dryad Digital Repository	doi:10.5061/dryad.2v00t	http://dx.doi.org/10.5061/dryad.2v00t	Creation of taxonomy rank file for RDP classifier	MIDORI_LONGEST_1.0_COII_RDP.fasta.tar.gz	Dryad Digital Repository	doi:10.5061/dryad.2v00t	http://dx.doi.org/10.5061/dryad.2v00t	Cytochrome oxidase subunit II
MIDORI	Taxonomic information curation	the single longest sequence	Insertion of sequences into taxonomy rank file	MIDORI_LONGEST_1.0_COIII_SPINGO	MIDORI_LONGEST_1.0_COIII_SPINGO.fasta.tar.gz	Dryad Digital Repository	doi:10.5061/dryad.2v00t	http://dx.doi.org/10.5061/dryad.2v00t	Creation of taxonomy rank file for RDP classifier	MIDORI_LONGEST_1.0_COIII_RDP.fasta.tar.gz	Dryad Digital Repository	doi:10.5061/dryad.2v00t	http://dx.doi.org/10.5061/dryad.2v00t	Cytochrome oxidase subunit III
MIDORI	Taxonomic information curation	the single longest sequence	Insertion of sequences into taxonomy rank file	MIDORI_LONGEST_1.0_Cytb_SPINGO	MIDORI_LONGEST_1.0_Cytb_SPINGO.fasta.tar.gz	Dryad Digital Repository	doi:10.5061/dryad.2v00t	http://dx.doi.org/10.5061/dryad.2v00t	Creation of taxonomy rank file for RDP classifier	MIDORI_LONGEST_1.0_Cytb_RDP.fasta.tar.gz	Dryad Digital Repository	doi:10.5061/dryad.2v00t	http://dx.doi.org/10.5061/dryad.2v00t	Cytochrome b apoenzyme
MIDORI	Taxonomic information curation	the single longest sequence	Insertion of sequences into taxonomy rank file	MIDORI_LONGEST_1.0_ND1_SPINGO	MIDORI_LONGEST_1.0_ND1_SPINGO.fasta.tar.gz	Dryad Digital Repository	doi:10.5061/dryad.2v00t	http://dx.doi.org/10.5061/dryad.2v00t	Creation of taxonomy rank file for RDP classifier	MIDORI_LONGEST_1.0_ND1_RDP.fasta.tar.gz	Dryad Digital Repository	doi:10.5061/dryad.2v00t	http://dx.doi.org/10.5061/dryad.2v00t	NADH dehydrogenase subunit 1
MIDORI	Taxonomic information curation	the single longest sequence	Insertion of sequences into taxonomy rank file	MIDORI_LONGEST_1.0_ND2_SPINGO	MIDORI_LONGEST_1.0_ND2_SPINGO.fasta.tar.gz	Dryad Digital Repository	doi:10.5061/dryad.2v00t	http://dx.doi.org/10.5061/dryad.2v00t	Creation of taxonomy rank file for RDP classifier	MIDORI_LONGEST_1.0_ND2_RDP.fasta.tar.gz	Dryad Digital Repository	doi:10.5061/dryad.2v00t	http://dx.doi.org/10.5061/dryad.2v00t	NADH dehydrogenase subunit 2
MIDORI	Taxonomic information curation	the single longest sequence	Insertion of sequences into taxonomy rank file	MIDORI_LONGEST_1.0_ND3_SPINGO	MIDORI_LONGEST_1.0_ND3_SPINGO.fasta.tar.gz	Dryad Digital Repository	doi:10.5061/dryad.2v00t	http://dx.doi.org/10.5061/dryad.2v00t	Creation of taxonomy rank file for RDP classifier	MIDORI_LONGEST_1.0_ND3_RDP.fasta.tar.gz	Dryad Digital Repository	doi:10.5061/dryad.2v00t	http://dx.doi.org/10.5061/dryad.2v00t	NADH dehydrogenase subunit 3
MIDORI	Taxonomic information curation	the single longest sequence	Insertion of sequences into taxonomy rank file	MIDORI_LONGEST_1.0_ND4_SPINGO	MIDORI_LONGEST_1.0_ND4_SPINGO.fasta.tar.gz	Dryad Digital Repository	doi:10.5061/dryad.2v00t	http://dx.doi.org/10.5061/dryad.2v00t	Creation of taxonomy rank file for RDP classifier	MIDORI_LONGEST_1.0_ND4_RDP.fasta.tar.gz	Dryad Digital Repository	doi:10.5061/dryad.2v00t	http://dx.doi.org/10.5061/dryad.2v00t	NADH dehydrogenase subunit 4
MIDORI	Taxonomic information curation	the single longest sequence	Insertion of sequences into taxonomy rank file	MIDORI_LONGEST_1.0_ND4L_SPINGO	MIDORI_LONGEST_1.0_ND4L_SPINGO.fasta.tar.gz	Dryad Digital Repository	doi:10.5061/dryad.2v00t	http://dx.doi.org/10.5061/dryad.2v00t	Creation of taxonomy rank file for RDP classifier	MIDORI_LONGEST_1.0_ND4L_RDP.fasta.tar.gz	Dryad Digital Repository	doi:10.5061/dryad.2v00t	http://dx.doi.org/10.5061/dryad.2v00t	NADH dehydrogenase subunit 4L
MIDORI	Taxonomic information curation	the single longest sequence	Insertion of sequences into taxonomy rank file	MIDORI_LONGEST_1.0_ND5_SPINGO	MIDORI_LONGEST_1.0_ND5_SPINGO.fasta.tar.gz	Dryad Digital Repository	doi:10.5061/dryad.2v00t	http://dx.doi.org/10.5061/dryad.2v00t	Creation of taxonomy rank file for RDP classifier	MIDORI_LONGEST_1.0_ND5_RDP.fasta.tar.gz	Dryad Digital Repository	doi:10.5061/dryad.2v00t	http://dx.doi.org/10.5061/dryad.2v00t	NADH dehydrogenase subunit 5
MIDORI	Taxonomic information curation	the single longest sequence	Insertion of sequences into taxonomy rank file	MIDORI_LONGEST_1.0_ND6_SPINGO	MIDORI_LONGEST_1.0_ND6_SPINGO.fasta.tar.gz	Dryad Digital Repository	doi:10.5061/dryad.2v00t	http://dx.doi.org/10.5061/dryad.2v00t	Creation of taxonomy rank file for RDP classifier	MIDORI_LONGEST_1.0_ND6_RDP.fasta.tar.gz	Dryad Digital Repository	doi:10.5061/dryad.2v00t	http://dx.doi.org/10.5061/dryad.2v00t	NADH dehydrogenase subunit 6
MIDORI	Taxonomic information curation	the single longest sequence	Insertion of sequences into taxonomy rank file	MIDORI_LONGEST_1.1_A6_SPINGO	MIDORI_LONGEST_1.1_A6_SPINGO.fasta.zip	Dryad Digital Repository	doi:10.5061/dryad.2v00t	http://dx.doi.org/10.5061/dryad.2v00t	Creation of taxonomy rank file for RDP classifier	MIDORI_LONGEST_1.1_A6_RDP.fasta.zip	Dryad Digital Repository	doi:10.5061/dryad.2v00t	http://dx.doi.org/10.5061/dryad.2v00t	ATP synthase subunit 6
MIDORI	Taxonomic information curation	the single longest sequence	Insertion of sequences into taxonomy rank file	MIDORI_LONGEST_1.1_A8_SPINGO	MIDORI_LONGEST_1.1_A8_SPINGO.fasta.zip	Dryad Digital Repository	doi:10.5061/dryad.2v00t	http://dx.doi.org/10.5061/dryad.2v00t	Creation of taxonomy rank file for RDP classifier	MIDORI_LONGEST_1.1_A8_RDP.fasta.zip	Dryad Digital Repository	doi:10.5061/dryad.2v00t	http://dx.doi.org/10.5061/dryad.2v00t	ATP synthase subunit 8
MIDORI	Taxonomic information curation	the single longest sequence	Insertion of sequences into taxonomy rank file	MIDORI_LONGEST_1.1_COI_SPINGO	MIDORI_LONGEST_1.1_COI_SPINGO.fasta.zip	Dryad Digital Repository	doi:10.5061/dryad.2v00t	http://dx.doi.org/10.5061/dryad.2v00t	Creation of taxonomy rank file for RDP classifier	MIDORI_LONGEST_1.1_COI_RDP.fasta.zip	Dryad Digital Repository	doi:10.5061/dryad.2v00t	http://dx.doi.org/10.5061/dryad.2v00t	Cytochrome oxidase subunit I
MIDORI	Taxonomic information curation	the single longest sequence	Insertion of sequences into taxonomy rank file	MIDORI_LONGEST_1.1_COII_SPINGO	MIDORI_LONGEST_1.1_COII_SPINGO.fasta.zip	Dryad Digital Repository	doi:10.5061/dryad.2v00t	http://dx.doi.org/10.5061/dryad.2v00t	Creation of taxonomy rank file for RDP classifier	MIDORI_LONGEST_1.1_COII_RDP.fasta.zip	Dryad Digital Repository	doi:10.5061/dryad.2v00t	http://dx.doi.org/10.5061/dryad.2v00t	Cytochrome oxidase subunit II
MIDORI	Taxonomic information curation	the single longest sequence	Insertion of sequences into taxonomy rank file	MIDORI_LONGEST_1.1_COIII_SPINGO	MIDORI_LONGEST_1.1_COIII_SPINGO.fasta.zip	Dryad Digital Repository	doi:10.5061/dryad.2v00t	http://dx.doi.org/10.5061/dryad.2v00t	Creation of taxonomy rank file for RDP classifier	MIDORI_LONGEST_1.1_COIII_RDP.fasta.zip	Dryad Digital Repository	doi:10.5061/dryad.2v00t	http://dx.doi.org/10.5061/dryad.2v00t	Cytochrome oxidase subunit III
MIDORI	Taxonomic information curation	the single longest sequence	Insertion of sequences into taxonomy rank file	MIDORI_LONGEST_1.1_Cytb_SPINGO	MIDORI_LONGEST_1.1_Cytb_SPINGO.fasta.zip	Dryad Digital Repository	doi:10.5061/dryad.2v00t	http://dx.doi.org/10.5061/dryad.2v00t	Creation of taxonomy rank file for RDP classifier	MIDORI_LONGEST_1.1_Cytb_RDP.fasta.zip	Dryad Digital Repository	doi:10.5061/dryad.2v00t	http://dx.doi.org/10.5061/dryad.2v00t	Cytochrome b apoenzyme
MIDORI	Taxonomic information curation	the single longest sequence	Insertion of sequences into taxonomy rank file	MIDORI_LONGEST_1.1_lrRNA_SPINGO	MIDORI_LONGEST_1.1_lrRNA_SPINGO.fasta.zip	Dryad Digital Repository	doi:10.5061/dryad.2v00t	http://dx.doi.org/10.5061/dryad.2v00t	Creation of taxonomy rank file for RDP classifier	MIDORI_LONGEST_1.1_lrRNA_RDP.fasta.zip	Dryad Digital Repository	doi:10.5061/dryad.2v00t	http://dx.doi.org/10.5061/dryad.2v00t	large ribosomal subunit RNA
MIDORI	Taxonomic information curation	the single longest sequence	Insertion of sequences into taxonomy rank file	MIDORI_LONGEST_1.1_ND1_SPINGO	MIDORI_LONGEST_1.1_ND1_SPINGO.fasta.zip	Dryad Digital Repository	doi:10.5061/dryad.2v00t	http://dx.doi.org/10.5061/dryad.2v00t	Creation of taxonomy rank file for RDP classifier	MIDORI_LONGEST_1.1_ND1_RDP.fasta.zip	Dryad Digital Repository	doi:10.5061/dryad.2v00t	http://dx.doi.org/10.5061/dryad.2v00t	NADH dehydrogenase subunit 1
MIDORI	Taxonomic information curation	the single longest sequence	Insertion of sequences into taxonomy rank file	MIDORI_LONGEST_1.1_ND2_SPINGO	MIDORI_LONGEST_1.1_ND2_SPINGO.fasta.zip	Dryad Digital Repository	doi:10.5061/dryad.2v00t	http://dx.doi.org/10.5061/dryad.2v00t	Creation of taxonomy rank file for RDP classifier	MIDORI_LONGEST_1.1_ND2_RDP.fasta.zip	Dryad Digital Repository	doi:10.5061/dryad.2v00t	http://dx.doi.org/10.5061/dryad.2v00t	NADH dehydrogenase subunit 2
MIDORI	Taxonomic information curation	the single longest sequence	Insertion of sequences into taxonomy rank file	MIDORI_LONGEST_1.1_ND3_SPINGO	MIDORI_LONGEST_1.1_ND3_SPINGO.fasta.zip	Dryad Digital Repository	doi:10.5061/dryad.2v00t	http://dx.doi.org/10.5061/dryad.2v00t	Creation of taxonomy rank file for RDP classifier	MIDORI_LONGEST_1.1_ND3_RDP.fasta.zip	Dryad Digital Repository	doi:10.5061/dryad.2v00t	http://dx.doi.org/10.5061/dryad.2v00t	NADH dehydrogenase subunit 3
MIDORI	Taxonomic information curation	the single longest sequence	Insertion of sequences into taxonomy rank file	MIDORI_LONGEST_1.1_ND4_SPINGO	MIDORI_LONGEST_1.1_ND4_SPINGO.fasta.zip	Dryad Digital Repository	doi:10.5061/dryad.2v00t	http://dx.doi.org/10.5061/dryad.2v00t	Creation of taxonomy rank file for RDP classifier	MIDORI_LONGEST_1.1_ND4_RDP.fasta.zip	Dryad Digital Repository	doi:10.5061/dryad.2v00t	http://dx.doi.org/10.5061/dryad.2v00t	NADH dehydrogenase subunit 4
MIDORI	Taxonomic information curation	the single longest sequence	Insertion of sequences into taxonomy rank file	MIDORI_LONGEST_1.1_ND4L_SPINGO	MIDORI_LONGEST_1.1_ND4L_SPINGO.fasta.zip	Dryad Digital Repository	doi:10.5061/dryad.2v00t	http://dx.doi.org/10.5061/dryad.2v00t	Creation of taxonomy rank file for RDP classifier	MIDORI_LONGEST_1.1_ND4L_RDP.fasta.zip	Dryad Digital Repository	doi:10.5061/dryad.2v00t	http://dx.doi.org/10.5061/dryad.2v00t	NADH dehydrogenase subunit 4L
MIDORI	Taxonomic information curation	the single longest sequence	Insertion of sequences into taxonomy rank file	MIDORI_LONGEST_1.1_ND5_SPINGO	MIDORI_LONGEST_1.1_ND5_SPINGO.fasta.zip	Dryad Digital Repository	doi:10.5061/dryad.2v00t	http://dx.doi.org/10.5061/dryad.2v00t	Creation of taxonomy rank file for RDP classifier	MIDORI_LONGEST_1.1_ND5_RDP.fasta.zip	Dryad Digital Repository	doi:10.5061/dryad.2v00t	http://dx.doi.org/10.5061/dryad.2v00t	NADH dehydrogenase subunit 5
MIDORI	Taxonomic information curation	the single longest sequence	Insertion of sequences into taxonomy rank file	MIDORI_LONGEST_1.1_ND6_SPINGO	MIDORI_LONGEST_1.1_ND6_SPINGO.fasta.zip	Dryad Digital Repository	doi:10.5061/dryad.2v00t	http://dx.doi.org/10.5061/dryad.2v00t	Creation of taxonomy rank file for RDP classifier	MIDORI_LONGEST_1.1_ND6_RDP.fasta.zip	Dryad Digital Repository	doi:10.5061/dryad.2v00t	http://dx.doi.org/10.5061/dryad.2v00t	NADH dehydrogenase subunit 6
MIDORI	Taxonomic information curation	the single longest sequence	Insertion of sequences into taxonomy rank file	MIDORI_LONGEST_1.1_srRNA_SPINGO	MIDORI_LONGEST_1.1_srRNA_SPINGO.fasta.zip	Dryad Digital Repository	doi:10.5061/dryad.2v00t	http://dx.doi.org/10.5061/dryad.2v00t	Creation of taxonomy rank file for RDP classifier	MIDORI_LONGEST_1.1_srRNA_RDP.fasta.zip	Dryad Digital Repository	doi:10.5061/dryad.2v00t	http://dx.doi.org/10.5061/dryad.2v00t	small ribosomal subunit RNA
MIDORI	Taxonomic information curation	the single longest sequence	Insertion of sequences into taxonomy rank file	MIDORI_UNIQUE_1.0_srRNA_SPINGO	MIDORI_UNIQUE_1.0_srRNA_SPINGO.fasta.tar.gz	Dryad Digital Repository	doi:10.5061/dryad.2v00t	http://dx.doi.org/10.5061/dryad.2v00t	Creation of taxonomy rank file for RDP classifier	MIDORI_UNIQUE_1.0_srRNA_RDP.fasta.tar.gz	Dryad Digital Repository	doi:10.5061/dryad.2v00t	http://dx.doi.org/10.5061/dryad.2v00t	small ribosomal subunit RNA
MIDORI	Taxonomic information curation	the single longest sequence	Insertion of sequences into taxonomy rank file	MIDORI_UNIQUE_1.0_lrRNA_SPINGO	MIDORI_UNIQUE_1.0_lrRNA_SPINGO.fasta.tar.gz	Dryad Digital Repository	doi:10.5061/dryad.2v00t	http://dx.doi.org/10.5061/dryad.2v00t	Creation of taxonomy rank file for RDP classifier	MIDORI_UNIQUE_1.0_lrRNA_RDP.fasta.tar.gz	Dryad Digital Repository	doi:10.5061/dryad.2v00t	http://dx.doi.org/10.5061/dryad.2v00t	large ribosomal subunit RNA
MIDORI	Taxonomic information curation	the single longest sequence	Insertion of sequences into taxonomy rank file	MIDORI_UNIQUE_1.0_A6_SPINGO	MIDORI_UNIQUE_1.0_A6_SPINGO.fasta.tar.gz	Dryad Digital Repository	doi:10.5061/dryad.2v00t	http://dx.doi.org/10.5061/dryad.2v00t	Creation of taxonomy rank file for RDP classifier	MIDORI_UNIQUE_1.0_A6_RDP.fasta.tar.gz	Dryad Digital Repository	doi:10.5061/dryad.2v00t	http://dx.doi.org/10.5061/dryad.2v00t	ATP synthase subunit 6
MIDORI	Taxonomic information curation	the single longest sequence	Insertion of sequences into taxonomy rank file	MIDORI_UNIQUE_1.0_A8_SPINGO	MIDORI_UNIQUE_1.0_A8_SPINGO.fasta.tar.gz	Dryad Digital Repository	doi:10.5061/dryad.2v00t	http://dx.doi.org/10.5061/dryad.2v00t	Creation of taxonomy rank file for RDP classifier	MIDORI_UNIQUE_1.0_A8_RDP.fasta.tar.gz	Dryad Digital Repository	doi:10.5061/dryad.2v00t	http://dx.doi.org/10.5061/dryad.2v00t	ATP synthase subunit 8
MIDORI	Taxonomic information curation	representative sequence of each unique haplotype	Insertion of sequences into taxonomy rank file	MIDORI_UNIQUE_1.0_COI_SPINGO	MIDORI_UNIQUE_1.0_COI_SPINGO.fasta.tar.gz	Dryad Digital Repository	doi:10.5061/dryad.2v00t	http://dx.doi.org/10.5061/dryad.2v00t	Creation of taxonomy rank file for RDP classifier	MIDORI_UNIQUE_1.0_COI_RDP.fasta.tar.gz	Dryad Digital Repository	doi:10.5061/dryad.2v00t	http://dx.doi.org/10.5061/dryad.2v00t	Cytochrome oxidase subunit I
MIDORI	Taxonomic information curation	representative sequence of each unique haplotype	Insertion of sequences into taxonomy rank file	MIDORI_UNIQUE_1.0_COII_SPINGO	MIDORI_UNIQUE_1.0_COII_SPINGO.fasta.tar.gz	Dryad Digital Repository	doi:10.5061/dryad.2v00t	http://dx.doi.org/10.5061/dryad.2v00t	Creation of taxonomy rank file for RDP classifier	MIDORI_UNIQUE_1.0_COII_RDP.fasta.tar.gz	Dryad Digital Repository	doi:10.5061/dryad.2v00t	http://dx.doi.org/10.5061/dryad.2v00t	Cytochrome oxidase subunit II
MIDORI	Taxonomic information curation	representative sequence of each unique haplotype	Insertion of sequences into taxonomy rank file	MIDORI_UNIQUE_1.0_COIII_SPINGO	MIDORI_UNIQUE_1.0_COIII_SPINGO.fasta.tar.gz	Dryad Digital Repository	doi:10.5061/dryad.2v00t	http://dx.doi.org/10.5061/dryad.2v00t	Creation of taxonomy rank file for RDP classifier	MIDORI_UNIQUE_1.0_COIII_RDP.fasta.tar.gz	Dryad Digital Repository	doi:10.5061/dryad.2v00t	http://dx.doi.org/10.5061/dryad.2v00t	Cytochrome oxidase subunit III
MIDORI	Taxonomic information curation	representative sequence of each unique haplotype	Insertion of sequences into taxonomy rank file	MIDORI_UNIQUE_1.0_Cytb_SPINGO	MIDORI_UNIQUE_1.0_Cytb_SPINGO.fasta.tar.gz	Dryad Digital Repository	doi:10.5061/dryad.2v00t	http://dx.doi.org/10.5061/dryad.2v00t	Creation of taxonomy rank file for RDP classifier	MIDORI_UNIQUE_1.0_Cytb_RDP.fasta.tar.gz	Dryad Digital Repository	doi:10.5061/dryad.2v00t	http://dx.doi.org/10.5061/dryad.2v00t	Cytochrome b apoenzyme
MIDORI	Taxonomic information curation	representative sequence of each unique haplotype	Insertion of sequences into taxonomy rank file	MIDORI_UNIQUE_1.0_ND1_SPINGO	MIDORI_UNIQUE_1.0_ND1_SPINGO.fasta.tar.gz	Dryad Digital Repository	doi:10.5061/dryad.2v00t	http://dx.doi.org/10.5061/dryad.2v00t	Creation of taxonomy rank file for RDP classifier	MIDORI_UNIQUE_1.0_ND1_RDP.fasta.tar.gz	Dryad Digital Repository	doi:10.5061/dryad.2v00t	http://dx.doi.org/10.5061/dryad.2v00t	NADH dehydrogenase subunit 1
MIDORI	Taxonomic information curation	representative sequence of each unique haplotype	Insertion of sequences into taxonomy rank file	MIDORI_UNIQUE_1.0_ND2_SPINGO	MIDORI_UNIQUE_1.0_ND2_SPINGO.fasta.tar.gz	Dryad Digital Repository	doi:10.5061/dryad.2v00t	http://dx.doi.org/10.5061/dryad.2v00t	Creation of taxonomy rank file for RDP classifier	MIDORI_UNIQUE_1.0_ND2_RDP.fasta.tar.gz	Dryad Digital Repository	doi:10.5061/dryad.2v00t	http://dx.doi.org/10.5061/dryad.2v00t	NADH dehydrogenase subunit 2
MIDORI	Taxonomic information curation	representative sequence of each unique haplotype	Insertion of sequences into taxonomy rank file	MIDORI_UNIQUE_1.0_ND3_SPINGO	MIDORI_UNIQUE_1.0_ND3_SPINGO.fasta.tar.gz	Dryad Digital Repository	doi:10.5061/dryad.2v00t	http://dx.doi.org/10.5061/dryad.2v00t	Creation of taxonomy rank file for RDP classifier	MIDORI_UNIQUE_1.0_ND3_RDP.fasta.tar.gz	Dryad Digital Repository	doi:10.5061/dryad.2v00t	http://dx.doi.org/10.5061/dryad.2v00t	NADH dehydrogenase subunit 3
MIDORI	Taxonomic information curation	representative sequence of each unique haplotype	Insertion of sequences into taxonomy rank file	MIDORI_UNIQUE_1.0_ND4_SPINGO	MIDORI_UNIQUE_1.0_ND4_SPINGO.fasta.tar.gz	Dryad Digital Repository	doi:10.5061/dryad.2v00t	http://dx.doi.org/10.5061/dryad.2v00t	Creation of taxonomy rank file for RDP classifier	MIDORI_UNIQUE_1.0_ND4_RDP.fasta.tar.gz	Dryad Digital Repository	doi:10.5061/dryad.2v00t	http://dx.doi.org/10.5061/dryad.2v00t	NADH dehydrogenase subunit 4
MIDORI	Taxonomic information curation	representative sequence of each unique haplotype	Insertion of sequences into taxonomy rank file	MIDORI_UNIQUE_1.0_ND4L_SPINGO	MIDORI_UNIQUE_1.0_ND4L_SPINGO.fasta.tar.gz	Dryad Digital Repository	doi:10.5061/dryad.2v00t	http://dx.doi.org/10.5061/dryad.2v00t	Creation of taxonomy rank file for RDP classifier	MIDORI_UNIQUE_1.0_ND4L_RDP.fasta.tar.gz	Dryad Digital Repository	doi:10.5061/dryad.2v00t	http://dx.doi.org/10.5061/dryad.2v00t	NADH dehydrogenase subunit 4L
MIDORI	Taxonomic information curation	representative sequence of each unique haplotype	Insertion of sequences into taxonomy rank file	MIDORI_UNIQUE_1.0_ND5_SPINGO	MIDORI_UNIQUE_1.0_ND5_SPINGO.fasta.tar.gz	Dryad Digital Repository	doi:10.5061/dryad.2v00t	http://dx.doi.org/10.5061/dryad.2v00t	Creation of taxonomy rank file for RDP classifier	MIDORI_UNIQUE_1.0_ND5_RDP.fasta.tar.gz	Dryad Digital Repository	doi:10.5061/dryad.2v00t	http://dx.doi.org/10.5061/dryad.2v00t	NADH dehydrogenase subunit 5
MIDORI	Taxonomic information curation	representative sequence of each unique haplotype	Insertion of sequences into taxonomy rank file	MIDORI_UNIQUE_1.0_ND6_SPINGO	MIDORI_UNIQUE_1.0_ND6_SPINGO.fasta.tar.gz	Dryad Digital Repository	doi:10.5061/dryad.2v00t	http://dx.doi.org/10.5061/dryad.2v00t	Creation of taxonomy rank file for RDP classifier	MIDORI_UNIQUE_1.0_ND6_RDP.fasta.tar.gz	Dryad Digital Repository	doi:10.5061/dryad.2v00t	http://dx.doi.org/10.5061/dryad.2v00t	NADH dehydrogenase subunit 6
MIDORI	Taxonomic information curation	representative sequence of each unique haplotype	Insertion of sequences into taxonomy rank file	MIDORI_UNIQUE_1.1_A6_SPINGO	MIDORI_UNIQUE_1.1_A6_SPINGO.fasta.zip	Dryad Digital Repository	doi:10.5061/dryad.2v00t	http://dx.doi.org/10.5061/dryad.2v00t	Creation of taxonomy rank file for RDP classifier	MIDORI_UNIQUE_1.1_A6_RDP.fasta.zip	Dryad Digital Repository	doi:10.5061/dryad.2v00t	http://dx.doi.org/10.5061/dryad.2v00t	ATP synthase subunit 6
MIDORI	Taxonomic information curation	representative sequence of each unique haplotype	Insertion of sequences into taxonomy rank file	MIDORI_UNIQUE_1.1_A8_SPINGO	MIDORI_UNIQUE_1.1_A8_SPINGO.fasta.zip	Dryad Digital Repository	doi:10.5061/dryad.2v00t	http://dx.doi.org/10.5061/dryad.2v00t	Creation of taxonomy rank file for RDP classifier	MIDORI_UNIQUE_1.1_A8_RDP.fasta.zip	Dryad Digital Repository	doi:10.5061/dryad.2v00t	http://dx.doi.org/10.5061/dryad.2v00t	ATP synthase subunit 8
MIDORI	Taxonomic information curation	representative sequence of each unique haplotype	Insertion of sequences into taxonomy rank file	MIDORI_UNIQUE_1.1_COI_SPINGO	MIDORI_UNIQUE_1.1_COI_SPINGO.fasta.zip	Dryad Digital Repository	doi:10.5061/dryad.2v00t	http://dx.doi.org/10.5061/dryad.2v00t	Creation of taxonomy rank file for RDP classifier	MIDORI_UNIQUE_1.1_COI_RDP.fasta.zip	Dryad Digital Repository	doi:10.5061/dryad.2v00t	http://dx.doi.org/10.5061/dryad.2v00t	Cytochrome oxidase subunit I
MIDORI	Taxonomic information curation	representative sequence of each unique haplotype	Insertion of sequences into taxonomy rank file	MIDORI_UNIQUE_1.1_COII_SPINGO	MIDORI_UNIQUE_1.1_COII_SPINGO.fasta.zip	Dryad Digital Repository	doi:10.5061/dryad.2v00t	http://dx.doi.org/10.5061/dryad.2v00t	Creation of taxonomy rank file for RDP classifier	MIDORI_UNIQUE_1.1_COII_RDP.fasta.zip	Dryad Digital Repository	doi:10.5061/dryad.2v00t	http://dx.doi.org/10.5061/dryad.2v00t	Cytochrome oxidase subunit II
MIDORI	Taxonomic information curation	representative sequence of each unique haplotype	Insertion of sequences into taxonomy rank file	MIDORI_UNIQUE_1.1_COIII_SPINGO	MIDORI_UNIQUE_1.1_COIII_SPINGO.fasta.zip	Dryad Digital Repository	doi:10.5061/dryad.2v00t	http://dx.doi.org/10.5061/dryad.2v00t	Creation of taxonomy rank file for RDP classifier	MIDORI_UNIQUE_1.1_COIII_RDP.fasta.zip	Dryad Digital Repository	doi:10.5061/dryad.2v00t	http://dx.doi.org/10.5061/dryad.2v00t	Cytochrome oxidase subunit III
MIDORI	Taxonomic information curation	representative sequence of each unique haplotype	Insertion of sequences into taxonomy rank file	MIDORI_UNIQUE_1.1_Cytb_SPINGO	MIDORI_UNIQUE_1.1_Cytb_SPINGO.fasta.zip	Dryad Digital Repository	doi:10.5061/dryad.2v00t	http://dx.doi.org/10.5061/dryad.2v00t	Creation of taxonomy rank file for RDP classifier	MIDORI_UNIQUE_1.1_Cytb_RDP.fasta.zip	Dryad Digital Repository	doi:10.5061/dryad.2v00t	http://dx.doi.org/10.5061/dryad.2v00t	Cytochrome b apoenzyme
MIDORI	Taxonomic information curation	representative sequence of each unique haplotype	Insertion of sequences into taxonomy rank file	MIDORI_UNIQUE_1.1_lrRNA_SPINGO	MIDORI_UNIQUE_1.1_lrRNA_SPINGO.fasta.zip	Dryad Digital Repository	doi:10.5061/dryad.2v00t	http://dx.doi.org/10.5061/dryad.2v00t	Creation of taxonomy rank file for RDP classifier	MIDORI_UNIQUE_1.1_lrRNA_RDP.fasta.zip	Dryad Digital Repository	doi:10.5061/dryad.2v00t	http://dx.doi.org/10.5061/dryad.2v00t	large ribosomal subunit RNA
MIDORI	Taxonomic information curation	representative sequence of each unique haplotype	Insertion of sequences into taxonomy rank file	MIDORI_UNIQUE_1.1_ND1_SPINGO	MIDORI_UNIQUE_1.1_ND1_SPINGO.fasta.zip	Dryad Digital Repository	doi:10.5061/dryad.2v00t	http://dx.doi.org/10.5061/dryad.2v00t	Creation of taxonomy rank file for RDP classifier	MIDORI_UNIQUE_1.1_ND1_RDP.fasta.zip	Dryad Digital Repository	doi:10.5061/dryad.2v00t	http://dx.doi.org/10.5061/dryad.2v00t	NADH dehydrogenase subunit 1
MIDORI	Taxonomic information curation	representative sequence of each unique haplotype	Insertion of sequences into taxonomy rank file	MIDORI_UNIQUE_1.1_ND2_SPINGO	MIDORI_UNIQUE_1.1_ND2_SPINGO.fasta.zip	Dryad Digital Repository	doi:10.5061/dryad.2v00t	http://dx.doi.org/10.5061/dryad.2v00t	Creation of taxonomy rank file for RDP classifier	MIDORI_UNIQUE_1.1_ND2_RDP.fasta.zip	Dryad Digital Repository	doi:10.5061/dryad.2v00t	http://dx.doi.org/10.5061/dryad.2v00t	NADH dehydrogenase subunit 2
MIDORI	Taxonomic information curation	representative sequence of each unique haplotype	Insertion of sequences into taxonomy rank file	MIDORI_UNIQUE_1.1_ND3_SPINGO	MIDORI_UNIQUE_1.1_ND3_SPINGO.fasta.zip	Dryad Digital Repository	doi:10.5061/dryad.2v00t	http://dx.doi.org/10.5061/dryad.2v00t	Creation of taxonomy rank file for RDP classifier	MIDORI_UNIQUE_1.1_ND3_RDP.fasta.zip	Dryad Digital Repository	doi:10.5061/dryad.2v00t	http://dx.doi.org/10.5061/dryad.2v00t	NADH dehydrogenase subunit 3
MIDORI	Taxonomic information curation	representative sequence of each unique haplotype	Insertion of sequences into taxonomy rank file	MIDORI_UNIQUE_1.1_ND4_SPINGO	MIDORI_UNIQUE_1.1_ND4_SPINGO.fasta.zip	Dryad Digital Repository	doi:10.5061/dryad.2v00t	http://dx.doi.org/10.5061/dryad.2v00t	Creation of taxonomy rank file for RDP classifier	MIDORI_UNIQUE_1.1_ND4_RDP.fasta.zip	Dryad Digital Repository	doi:10.5061/dryad.2v00t	http://dx.doi.org/10.5061/dryad.2v00t	NADH dehydrogenase subunit 4
MIDORI	Taxonomic information curation	representative sequence of each unique haplotype	Insertion of sequences into taxonomy rank file	MIDORI_UNIQUE_1.1_ND4L_SPINGO	MIDORI_UNIQUE_1.1_ND4L_SPINGO.fasta.zip	Dryad Digital Repository	doi:10.5061/dryad.2v00t	http://dx.doi.org/10.5061/dryad.2v00t	Creation of taxonomy rank file for RDP classifier	MIDORI_UNIQUE_1.1_ND4L_RDP.fasta.zip	Dryad Digital Repository	doi:10.5061/dryad.2v00t	http://dx.doi.org/10.5061/dryad.2v00t	NADH dehydrogenase subunit 4L
MIDORI	Taxonomic information curation	representative sequence of each unique haplotype	Insertion of sequences into taxonomy rank file	MIDORI_UNIQUE_1.1_ND5_SPINGO	MIDORI_UNIQUE_1.1_ND5_SPINGO.fasta.zip	Dryad Digital Repository	doi:10.5061/dryad.2v00t	http://dx.doi.org/10.5061/dryad.2v00t	Creation of taxonomy rank file for RDP classifier	MIDORI_UNIQUE_1.1_ND5_RDP.fasta.zip	Dryad Digital Repository	doi:10.5061/dryad.2v00t	http://dx.doi.org/10.5061/dryad.2v00t	NADH dehydrogenase subunit 5
MIDORI	Taxonomic information curation	representative sequence of each unique haplotype	Insertion of sequences into taxonomy rank file	MIDORI_UNIQUE_1.1_ND6_SPINGO	MIDORI_UNIQUE_1.1_ND6_SPINGO.fasta.zip	Dryad Digital Repository	doi:10.5061/dryad.2v00t	http://dx.doi.org/10.5061/dryad.2v00t	Creation of taxonomy rank file for RDP classifier	MIDORI_UNIQUE_1.1_ND6_RDP.fasta.zip	Dryad Digital Repository	doi:10.5061/dryad.2v00t	http://dx.doi.org/10.5061/dryad.2v00t	NADH dehydrogenase subunit 6
MIDORI	Taxonomic information curation	representative sequence of each unique haplotype	Insertion of sequences into taxonomy rank file	MIDORI_UNIQUE_1.1_srRNA_SPINGO	MIDORI_UNIQUE_1.1_srRNA_SPINGO.fasta.zip	Dryad Digital Repository	doi:10.5061/dryad.2v00t	http://dx.doi.org/10.5061/dryad.2v00t	Creation of taxonomy rank file for RDP classifier	MIDORI_UNIQUE_1.1_srRNA_RDP.fasta.zip	Dryad Digital Repository	doi:10.5061/dryad.2v00t	http://dx.doi.org/10.5061/dryad.2v00t	small ribosomal subunit RNA
